# Supplementary material for: Psychometric properties of the 12-item Stroke-Specific Quality of Life Scale among stroke survivors in Hong Kong
Source: Sci Rep. 2023 Jan 27;13:1510. doi: 10.1038/s41598-023-28636-7 (PMC9883526; doi:10.1038/s41598-023-28636-7)
Supplement: Supplementary file 1 — Supplementary Information. [file 41598_2023_28636_MOESM1_ESM.xlsx]

## Sheet: Supplementary Dataset_TCT Fong
Caseno	DI_GENDER	DI_AGE	DI_DOA_D	DI_ST	DI_EL	DI_MS	DI_D	T0_MRS01	T0_MRS02	T0_MRS03	T0_MRS04	T0_MRS05	T0_MRS	T0_ASHS01	T0_ASHS02	T0_ASHS03	T0_ASHS04	T0_ASHS05	T0_ASHS06	T0_HADS01	T0_HADS02	T0_HADS03	T0_HADS04	T0_HADS05	T0_HADS06	T0_HADS07	T0_HADS08	T0_HADS09	T0_HADS10	T0_HADS11	T0_HADS12	T0_HADS13	T0_HADS14	T0_SF1201	T0_SF1202	T0_SF1203	T0_SF1204	T0_SF1205	T0_SF1206	T0_SF1207	T0_SF1208	T0_SF1209	T0_SF1210	T0_SF1211	T0_SF1212	T0_SRQOL01	T0_SRQOL02	T0_SRQOL03	T0_SRQOL04
901	0	58	6	999999	999999	999999	999999	0	999999	1	999999	999999	3	6	6	6	6	6	6	4	4	1	3	1	2	3	4	4	1	4	4	2	4	3	3	3	0	0	0	0	1	6	1	6	6	5	5	5	5
902	1	59	5	2	3	0	1	1	0	999999	999999	999999	2	6	8	999999	6	7	7	2	3	2	4	2	2	3	2	3	1	1	2	2	4	4	2	2	1	1	1	0	3	2	5	5	4	3	3	5	5
904	1	42	4	2	3	0	1	1	1	999999	0	999999	1	7	6	6	5	5	4	1	2	1	3	1	3	3	2	4	1	1	2	1	4	5	2	3	0	1	0	0	2	2	3	5	6	2	5	5	5
905	0	59	2	1	2	2	1	1	0	999999	999999	999999	2	7	6	7	6	5	5	2	4	2	4	1	1	3	1	4	1	1	4	1	4	2	2	2	0	0	0	0	3	2	2	5	4	4	4	5	4
906	1	51	5	1	2	1	1	0	999999	1	999999	999999	3	5	8	7	5	4	8	1	1	2	4	2	2	1	2	3	2	2	3	2	4	3	1	1	0	1	0	0	4	3	2	4	4	5	3	5	5
907	1	49	18	1	3	1	1	0	999999	1	999999	999999	3	3	2	2	3	4	4	4	1	4	1	4	4	2	3	1	4	4	1	4	1	3	1	1	1	1	1	1	1	2	3	3	2	3	1	5	1
909	1	51	10	2	3	1	1	1	0	999999	999999	999999	2	6	6	5	5	4	6	2	1	3	2	3	3	2	3	3	2	2	2	2	3	3	2	1	1	1	1	1	3	4	3	4	5	3	3	3	2
910	0	48	1	2	3	1	1	1	0	999999	999999	999999	2	5	6	5	4	2	2	2	1	3	3	2	2	2	3	1	3	3	2	3	2	4	2	2	1	1	1	0	4	5	5	3	3	2	1	4	2
911	1	63	38	2	1	1	1	0	999999	1	999999	999999	3	3	3	2	2	2	3	2	3	2	4	3	4	2	3	3	1	2	3	2	3	3	1	1	1	1	1	1	2	5	5	2	1	1	2	5	2
912	1	32	34	1	5	0	1	1	0	999999	999999	999999	2	7	8	8	6	6	5	1	3	2	3	1	3	3	2	3	3	3	3	2	3	2	2	2	1	1	1	0	2	2	3	4	5	5	4	2	2
913	1	61	4	2	3	1	1	1	0	999999	999999	999999	2	7	8	8	8	7	7	1	3	1	4	1	3	4	2	4	2	1	1	1	4	4	3	2	0	0	0	0	2	3	2	6	6	5	5	4	5
914	0	55	76	1	4	0	0	0	999999	1	999999	999999	3	6	5	4	2	4	4	1	3	1	4	2	2	3	2	3	1	1	2	2	4	4	1	2	1	1	1	0	2	2	3	5	5	3	3	4	3
915	1	58	39	2	2	1	1	1	0	999999	999999	999999	2	8	8	8	7	6	6	1	3	1	4	1	2	4	2	4	1	1	4	1	4	2	3	3	0	1	0	0	1	1	2	6	6	5	5	5	4
917	1	57	14	1	4	1	1	1	0	999999	999999	999999	2	7	7	6	6	6	6	2	3	2	3	2	2	2	2	3	1	2	3	2	3	2	2	2	1	1	1	0	2	2	3	5	4	4	4	5	4
918	1	63	108	2	3	1	1	1	0	999999	999999	999999	2	2	2	2	2	1	1	3	1	3	3	3	2	2	3	2	2	3	1	3	4	5	1	2	1	1	1	1	3	4	5	3	2	2	1	3	1
919	1	58	64	2	2	2	1	1	1	999999	0	999999	1	3	3	4	3	8	4	3	4	4	4	3	3	4	2	3	4	2	4	4	3	2	3	3	1	1	1	0	3	4	2	4	3	4	2	4	2
920	1	41	61	1	3	0	1	1	0	999999	999999	999999	2	7	8	7	7	7	7	2	2	2	4	1	2	2	2	3	2	2	3	2	1	1	2	2	0	0	0	0	2	1	1	6	1	3	3	3	4
921	0	64	21	1	4	1	1	0	999999	1	999999	999999	3	6	5	5	5	6	5	2	2	2	2	2	3	3	3	3	3	2	2	2	4	5	1	1	0	1	1	1	3	3	4	4	4	2	1	4	2
922	1	59	1	2	4	0	1	1	0	999999	999999	999999	2	7	7	8	7	6	6	2	3	2	4	2	2	3	2	3	2	1	3	2	4	4	2	3	1	1	0	1	3	2	4	5	4	4	4	4	5
923	1	53	1	2	3	1	1	1	0	999999	999999	999999	2	5	6	7	6	5	6	2	1	3	3	2	3	2	2	2	2	2	3	2	3	4	2	3	1	1	1	1	3	4	4	5	3	2	3	3	5
924	0	61	49	2	3	2	1	1	1	999999	0	999999	1	8	8	8	8	8	7	2	4	1	4	1	1	4	2	4	1	1	4	1	4	2	2	3	0	0	0	0	2	2	2	5	5	4	4	5	5
925	0	57	59	2	4	1	0	0	999999	1	999999	999999	3	5	5	5	5	5	5	1	2	1	4	2	1	3	1	4	3	1	4	1	4	3	2	2	0	0	0	0	3	1	2	5	4	3	3	2	3
926	1	64	106	2	2	1	1	1	0	999999	999999	999999	2	7	6	6	6	6	6	1	1	1	3	1	2	3	3	4	2	1	2	1	3	4	2	2	1	1	0	0	4	2	4	4	5	5	5	5	4
927	1	46	134	1	3	0	1	1	0	999999	999999	999999	2	5	8	8	6	4	4	2	1	3	3	3	2	2	2	3	2	3	3	2	3	3	1	2	0	1	1	1	3	5	5	5	3	3	3	1	2
929	0	52	17	2	3	1	1	1	0	999999	999999	999999	2	6	6	6	6	5	5	2	3	3	4	3	2	4	2	2	4	4	3	3	3	5	1	1	1	1	1	1	4	4	5	4	1	5	1	5	2
930	1	50	10	1	2	2	1	1	0	999999	999999	999999	2	6	7	6	5	6	5	2	1	3	2	1	2	3	2	3	4	2	2	2	3	4	2	2	1	1	1	1	3	5	4	1	5	3	1	2	2
932	0	63	20	2	3	1	1	0	999999	1	999999	999999	3	7	8	8	8	8	7	2	3	3	3	2	2	3	2	3	1	2	4	2	4	4	2	2	1	1	0	0	3	1	4	5	6	4	4	5	4
933	0	54	1	2	1	1	1	1	0	999999	999999	999999	2	8	8	8	8	8	5	2	3	2	2	1	2	3	2	3	1	1	1	1	4	1	2	2	1	1	1	1	2	1	5	4	3	3	2	5	4
934	1	40	89	1	4	0	1	1	0	999999	999999	999999	2	6	6	6	7	6	5	3	3	1	3	2	2	3	2	2	1	2	3	2	3	2	2	2	1	1	1	0	4	2	2	3	4	3	2	3	2
936	0	58	18	2	2	1	1	0	999999	1	999999	999999	3	7	7	6	7	6	5	1	4	2	4	1	2	3	2	4	2	1	3	1	4	4	1	2	1	1	1	1	4	2	3	5	3	4	4	4	5
937	0	56	1	2	3	0	1	0	999999	1	999999	999999	3	5	6	5	7	4	4	2	3	3	3	2	2	3	2	4	3	2	2	2	3	3	1	2	1	1	1	1	3	4	4	5	4	4	3	3	4
938	0	56	15	1	4	0	1	1	1	999999	0	999999	1	7	6	6	7	6	6	1	3	2	4	2	1	3	2	4	1	2	3	2	3	2	2	3	0	1	0	0	2	2	3	5	4	4	5	4	5
939	1	61	91	1	1	1	1	1	0	999999	999999	999999	2	3	4	4	7	5	7	2	3	2	3	1	1	3	2	3	1	2	3	2	3	2	2	2	1	1	0	1	4	2	4	4	4	3	3	3	3
940	0	51	66	1	3	1	1	0	999999	1	999999	999999	3	6	6	7	8	2	5	3	3	4	3	3	2	2	3	3	4	1	2	4	3	3	1	2	1	1	1	1	5	4	4	5	3	4	1	5	3
941	0	53	44	1	3	2	1	1	0	999999	999999	999999	2	4	4	4	4	4	4	1	2	2	2	1	2	3	3	3	2	2	2	2	3	4	1	2	1	1	1	1	3	4	4	4	4	2	2	1	5
942	0	38	71	2	4	0	1	0	999999	1	999999	999999	3	4	8	6	5	5	4	2	3	3	3	1	2	2	2	3	1	2	3	3	3	4	1	2	1	1	1	1	3	4	4	5	6	2	3	2	4
943	1	61	0	2	3	1	1	1	1	999999	0	999999	1	2	2	2	2	2	2	3	1	3	3	3	3	3	4	3	3	2	2	2	3	4	1	2	1	1	1	1	4	4	4	3	6	1	1	5	3
944	1	61	27	2	3	1	1	1	0	999999	999999	999999	2	4	5	6	5	5	5	1	3	2	3	1	2	3	1	4	2	2	3	1	4	2	3	3	0	0	0	0	1	2	2	5	5	5	5	3	5
947	1	63	6	2	4	1	1	1	0	999999	999999	999999	2	7	7	7	7	7	7	3	3	2	4	2	2	3	2	3	1	1	3	2	4	5	2	2	1	1	1	1	3	3	3	5	5	1	2	3	3
948	1	63	41	2	2	1	1	1	0	999999	999999	999999	2	5	6	5	7	3	5	1	1	2	3	2	2	3	2	4	2	2	2	1	2	5	2	2	1	1	1	0	4	5	5	4	4	2	1	4	4
949	0	62	38	2	2	3	1	0	999999	1	999999	999999	3	8	7	8	7	6	6	1	2	1	4	1	1	4	2	4	1	1	4	1	3	4	2	3	0	1	0	0	2	2	2	5	6	2	2	4	4
48	0	45	28	1	2	0	1	0	999999	0	999999	1	4	2	2	2	2	2	2	2	1	3	3	4	4	2	4	3	4	2	2	2	2	4	1	1	1	1	1	1	4	5	5	3	1	5	1	4	1
950	0	63	14	2	1	1	1	0	999999	1	999999	999999	3	5	8	7	8	8	8	2	4	2	4	1	2	4	1	4	1	1	4	1	4	3	2	2	0	0	0	0	1	1	1	6	6	4	4	4	3
951	0	36	93	2	4	0	0	0	999999	1	999999	999999	3	5	5	5	5	4	8	1	1	1	4	2	2	2	2	3	1	1	3	1	2	4	1	2	1	1	0	1	2	2	2	5	4	5	3	4	4
952	1	60	15	2	1	1	1	1	0	999999	999999	999999	2	3	1	3	5	1	1	2	2	3	4	3	4	3	2	3	4	2	2	2	3	3	2	2	0	0	0	0	3	3	3	4	4	3	2	3	3
953	1	60	16	2	3	2	1	1	0	999999	999999	999999	2	6	7	8	5	6	5	2	2	3	4	3	2	3	3	2	3	2	2	2	4	4	2	2	1	1	1	0	4	2	5	4	2	3	3	3	4
52	1	45	11	2	4	1	1	1	1	999999	0	999999	1	7	7	7	7	7	7	2	4	1	4	2	2	4	2	4	1	1	4	2	4	2	3	3	0	0	0	0	2	2	2	5	6	4	4	4	4
954	1	59	9	999999	3	0	1	1	0	999999	999999	999999	2	5	8	8	8	5	2	1	4	1	2	1	1	4	1	3	1	1	2	1	1	2	3	3	0	0	0	0	1	1	1	6	6	5	5	4	3
956	1	59	8	2	1	2	1	1	0	999999	999999	999999	2	2	5	2	3	2	5	2	2	3	2	4	4	2	3	3	3	3	3	2	4	3	1	2	1	1	1	1	2	5	5	2	4	3	2	3	4
957	1	46	102	1	4	0	1	1	0	999999	999999	999999	2	3	5	4	4	2	2	4	1	4	3	4	3	3	3	3	4	3	4	4	3	4	1	2	0	1	1	1	3	5	2	2	3	2	1	3	3
958	1	54	144	1	2	1	1	1	1	999999	0	999999	1	7	7	8	7	8	8	2	3	2	4	1	1	3	2	3	1	3	4	2	4	2	2	3	0	1	0	0	3	2	2	5	2	4	4	4	4
959	1	58	15	2	2	0	1	1	0	999999	999999	999999	2	6	8	7	3	3	4	2	3	3	4	2	2	3	2	3	1	2	2	2	4	4	2	3	1	1	1	1	2	3	3	5	6	5	4	5	5
960	0	45	19	2	1	1	1	1	0	999999	999999	999999	2	7	7	6	7	6	6	3	1	3	2	2	3	2	4	3	2	2	2	3	3	4	1	2	1	1	1	1	4	5	4	4	4	3	2	5	3
961	0	62	126	2	1	2	1	1	0	999999	999999	999999	2	3	1	3	4	1	1	4	1	4	2	4	3	2	3	2	3	3	2	3	2	4	2	1	1	1	1	1	4	5	5	3	2	3	2	5	3
962	1	63	73	1	2	1	1	1	0	999999	999999	999999	2	8	8	8	8	8	8	1	2	1	3	2	1	4	1	4	2	1	3	1	4	1	2	3	0	0	0	0	3	2	4	6	4	3	3	3	3
963	1	59	29	2	2	1	1	1	0	999999	999999	999999	2	3	5	6	6	6	1	1	4	1	2	2	1	3	1	4	2	1	4	1	4	3	3	2	0	0	0	0	1	5	4	5	6	3	3	2	3
63	1	61	45	2	3	1	1	0	999999	1	999999	999999	3	7	8	8	8	8	8	1	4	1	4	1	1	1	4	1	1	4	1	1	1	1	1	2	1	1	1	1	1	1	3	3	6	5	3	3	3
965	1	64	72	2	3	1	1	1	0	999999	999999	999999	2	6	7	6	6	6	5	1	3	2	3	2	1	4	2	3	2	2	4	2	4	2	3	2	0	1	0	1	3	2	2	5	4	5	4	1	4
966	1	61	111	2	3	1	1	1	0	999999	999999	999999	2	6	6	6	6	5	5	2	3	2	3	2	2	3	2	3	3	1	2	2	4	3	2	3	1	1	1	1	2	2	2	5	5	4	5	4	5
967	0	59	76	2	4	1	1	1	1	999999	0	999999	1	6	7	7	6	6	7	2	4	2	4	2	1	3	2	3	2	3	3	2	4	2	2	3	1	1	0	1	3	1	3	5	5	4	4	5	5
968	1	64	152	2	1	1	1	1	0	999999	999999	999999	2	5	3	5	2	3	4	2	3	3	3	3	2	3	3	3	4	2	2	2	4	4	2	3	1	1	0	1	3	2	4	5	2	4	3	4	5
969	1	55	37	2	2	1	1	0	999999	1	999999	999999	3	7	7	7	7	7	7	2	3	2	3	1	2	3	2	3	1	2	2	2	4	3	2	2	1	1	1	1	4	4	4	4	4	3	2	4	2
970	0	58	116	1	1	3	1	0	999999	1	999999	999999	3	5	5	5	5	5	5	2	3	3	3	3	3	2	2	3	3	2	3	2	2	4	1	1	1	1	1	1	3	4	4	4	4	2	2	4	2
972	1	57	16	2	4	1	1	1	0	999999	999999	999999	2	6	5	5	5	5	5	2	3	2	3	2	3	3	2	3	2	2	2	2	3	3	2	3	1	1	0	0	3	3	5	4	5	3	4	5	5
973	1	49	13	1	4	1	1	1	0	999999	999999	999999	2	6	6	7	7	5	5	2	3	3	2	2	2	3	2	3	2	2	2	2	4	3	3	3	1	1	1	1	3	2	4	4	4	3	3	3	3
974	1	52	13	2	3	1	1	1	1	999999	0	999999	1	8	5	8	8	5	5	2	4	1	4	1	2	4	1	4	3	1	4	1	4	3	3	3	0	0	0	0	1	2	2	6	6	1	5	5	5
975	1	46	55	2	2	2	1	1	0	999999	999999	999999	2	6	6	5	6	5	5	1	4	1	4	2	1	4	2	4	3	1	4	1	4	2	2	3	1	1	0	0	3	1	2	6	5	5	4	4	4
976	0	53	82	2	4	2	1	1	0	999999	999999	999999	2	7	6	8	6	5	6	2	2	2	4	1	1	3	2	3	3	1	3	1	4	4	2	3	1	1	1	1	2	2	3	5	4	3	3	1	5
978	1	64	304	1	3	1	1	1	1	999999	0	999999	1	8	8	8	8	8	8	1	4	1	4	1	1	4	2	4	1	1	4	1	4	4	2	2	0	1	0	0	1	1	4	6	6	3	3	5	4
980	0	57	5	2	0	3	1	1	0	999999	999999	999999	2	3	7	3	3	2	6	2	2	1	4	3	2	3	3	4	1	2	4	1	2	4	1	2	1	1	0	0	3	3	4	4	1	4	1	4	4
981	0	58	3	2	2	3	1	1	0	999999	999999	999999	2	6	7	7	7	7	7	2	1	2	3	2	2	3	2	3	3	1	3	2	3	4	1	2	0	0	0	0	4	4	4	4	4	2	2	3	2
982	1	57	44	1	2	0	1	1	0	999999	999999	999999	2	7	6	7	6	6	6	2	2	3	4	2	2	3	1	3	1	1	3	2	4	4	2	2	1	1	0	0	3	4	4	4	5	2	2	5	3
983	1	47	20	1	3	1	1	1	0	999999	999999	999999	2	2	3	2	2	2	3	2	1	3	2	3	3	3	3	2	2	2	2	3	3	5	2	2	1	1	1	1	4	3	5	3	4	4	4	3	4
984	1	59	18	2	1	1	1	1	1	999999	0	999999	1	6	6	6	7	6	6	4	1	4	2	3	2	2	2	1	3	3	2	3	3	3	2	3	1	1	1	1	4	4	1	5	4	4	4	4	4
985	0	43	26	1	3	1	1	0	999999	1	999999	999999	3	7	7	7	7	2	2	2	3	2	3	2	3	3	3	3	2	2	3	2	4	4	1	2	1	1	1	1	5	5	5	4	2	2	1	5	2
986	1	61	75	1	2	2	1	1	0	999999	999999	999999	2	7	7	6	7	7	8	2	4	1	4	2	1	4	1	4	1	1	4	1	1	4	2	2	0	1	0	0	3	1	4	6	6	4	4	5	4
987	0	61	87	1	2	1	1	0	999999	1	999999	999999	3	2	1	7	6	5	1	2	2	3	4	1	2	3	4	4	4	1	1	1	4	5	1	1	0	1	0	0	5	5	6	2	1	1	1	3	1
988	1	64	6	2	2	1	1	1	0	999999	999999	999999	2	6	7	2	3	5	6	1	2	1	4	1	2	2	2	3	1	1	3	1	4	4	1	1	1	1	0	1	1	4	4	6	6	1	1	4	4
989	1	64	8	2	1	1	1	1	1	999999	0	999999	1	7	6	6	5	4	5	1	1	1	4	1	2	4	1	4	1	1	4	1	3	3	2	3	0	0	0	1	2	1	2	6	6	5	5	5	5
990	1	55	5	2	3	1	1	1	1	999999	0	999999	1	6	6	5	5	5	5	2	4	2	4	1	2	3	2	3	2	1	4	2	4	4	2	3	0	1	0	0	3	3	3	5	5	3	3	5	4
991	1	49	21	2	3	2	1	1	0	999999	999999	999999	2	1	1	3	1	1	1	3	1	3	2	3	3	2	3	2	4	3	2	4	2	5	2	1	1	1	1	1	4	4	5	1	2	5	5	5	5
992	0	49	12	2	2	1	1	1	0	999999	999999	999999	2	6	7	8	8	4	8	2	4	1	4	1	3	3	2	4	1	2	3	3	3	4	2	2	1	1	0	0	3	3	3	5	4	4	4	5	4
993	1	61	8	2	2	1	1	0	999999	1	999999	999999	3	3	6	3	5	3	5	1	1	1	1	1	4	3	1	4	1	1	1	1	3	4	2	2	1	1	1	1	1	1	4	4	5	4	2	2	3
995	1	63	7	1	4	1	1	1	1	999999	0	999999	1	6	7	6	6	5	6	3	2	4	2	3	2	2	1	1	1	4	2	4	3	4	1	1	1	1	1	1	4	4	5	4	4	2	2	4	2
997	1	38	103	1	2	0	1	1	0	999999	999999	999999	2	5	4	6	7	7	5	2	4	1	4	1	1	4	2	3	1	1	4	1	4	2	2	2	1	0	0	0	2	1	2	3	2	3	3	3	3
998	1	62	100	1	1	1	1	1	0	999999	999999	999999	2	5	5	5	6	4	5	2	3	3	3	3	2	3	2	3	4	2	2	2	3	4	1	2	0	1	1	0	3	4	5	2	2	3	3	3	4
999999	1	63	74	2	1	1	1	1	0	999999	999999	999999	2	5	7	7	6	6	6	2	3	3	3	2	2	3	2	3	4	2	2	2	3	4	2	2	1	1	1	1	3	4	4	4	4	4	3	2	4
9100	0	60	49	2	1	1	1	0	999999	0	999999	1	4	5	8	2	2	8	8	4	1	3	3	2	3	2	4	1	1	2	2	2	4	4	1	1	1	1	1	1	5	4	4	2	3	4	1	4	1
9101	0	57	3	1	1	1	1	0	999999	1	999999	999999	3	3	5	6	6	6	5	2	3	1	3	2	2	2	2	4	2	1	2	2	4	5	1	1	0	1	0	1	5	2	4	4	3	3	1	2	1
9102	0	50	14	1	4	1	1	1	1	999999	0	999999	1	5	5	5	6	6	6	1	3	3	4	2	2	3	2	3	1	3	3	2	3	4	1	2	1	1	0	0	3	3	3	5	5	3	3	5	4
9103	1	56	55	2	3	2	1	1	1	999999	0	999999	1	7	6	7	7	7	6	1	4	1	4	1	1	4	1	4	1	1	4	1	4	3	3	3	0	0	0	0	1	2	3	5	6	5	5	4	5
9104	1	41	12	1	3	1	1	1	1	999999	0	999999	1	7	7	7	7	6	6	2	3	1	4	1	2	2	2	3	2	1	3	1	3	3	2	2	1	1	1	1	3	2	3	5	6	5	1	1	2
9105	1	59	54	2	2	2	1	1	1	999999	0	999999	1	6	3	3	5	2	3	2	3	2	4	1	2	3	2	3	1	2	3	2	3	1	2	1	0	0	0	0	3	2	3	4	1	3	4	2	5
100	0	53	31	2	2	1	1	0	999999	1	999999	999999	3	7	7	2	2	2	2	2	4	4	1	4	4	1	4	2	4	1	1	3	2	5	1	1	1	1	1	1	5	5	5	3	1	1	1	2	2
9108	1	60	7	2	1	1	1	1	0	999999	999999	999999	2	6	6	5	5	6	5	1	2	2	4	2	2	4	2	3	1	1	4	1	4	2	3	3	0	1	0	0	3	1	2	4	4	3	3	3	3
2	1	55	5	1	5	1	1	0	999999	1	999999	999999	3	7	6	5	6	6	6	2	3	3	2	1	3	3	2	3	3	1	3	1	4	2	1	2	1	0	0	1	4	2	3	5	6	4	2	3	2
3	1	49	2	1	2	1	0	1	1	999999	0	999999	1	1	8	8	7	7	8	2	4	1	4	1	3	4	1	2	2	2	2	1	1	3	2	2	0	0	0	0	4	3	3	6	5	1	1	5	3
6	1	63	4	2	1	1	1	0	999999	1	999999	999999	3	5	5	6	5	6	5	2	2	2	3	2	2	2	2	3	2	3	3	1	4	2	1	1	1	1	1	1	3	4	4	5	6	2	2	2	1
7	0	44	6	2	3	0	1	0	999999	1	999999	999999	3	5	6	5	4	5	5	2	3	2	4	3	3	3	3	3	3	2	3	4	4	4	1	1	1	1	1	1	3	5	6	3	3	2	2	3	4
8	0	56	32	2	3	1	1	0	999999	1	999999	999999	3	2	1	3	3	1	1	1	2	1	2	2	2	2	3	3	4	2	2	2	3	4	1	1	1	1	1	1	5	5	6	5	2	2	3	1	1
9	1	58	49	2	1	1	1	1	0	999999	999999	999999	2	8	8	6	7	6	5	2	2	2	4	2	3	3	3	3	3	2	2	3	3	4	2	1	1	1	1	1	5	6	5	4	4	2	3	4	1
10	0	36	16	2	2	1	0	1	0	999999	999999	999999	2	4	4	4	4	1	1	2	3	1	3	2	3	3	2	4	1	1	1	2	3	5	2	2	1	1	1	1	2	5	4	3	4	5	1	1	4
11	1	42	10	1	3	1	1	1	0	999999	999999	999999	2	7	7	8	7	6	6	1	3	3	4	1	1	4	1	4	1	1	4	1	4	4	2	3	1	0	1	0	1	1	1	6	4	5	3	5	5
12	0	64	95	1	3	1	1	1	0	999999	999999	999999	2	6	6	7	5	6	5	2	2	3	4	2	2	4	3	3	1	2	2	2	4	3	1	2	1	1	0	0	3	4	5	4	4	1	2	5	2
13	0	53	140	1	4	2	0	1	1	999999	0	999999	1	6	7	7	6	6	6	4	2	4	3	4	4	2	2	2	2	2	3	3	2	3	3	3	0	0	0	0	3	6	5	1	4	2	3	4	5
15	1	55	15	2	3	0	1	1	0	999999	999999	999999	2	6	8	8	6	3	7	3	4	3	3	4	4	3	2	2	4	3	4	4	4	2	2	2	1	1	0	0	3	4	5	2	3	4	3	5	3
16	0	58	36	1	3	1	1	0	999999	1	999999	999999	3	6	6	6	5	5	5	2	2	2	3	3	2	3	2	2	3	2	2	2	3	3	1	3	1	1	1	1	1	3	3	4	4	2	2	2	3
17	1	58	30	2	3	1	1	1	0	999999	999999	999999	2	7	7	7	7	7	6	1	3	2	4	2	2	3	2	3	1	2	3	2	3	2	2	2	1	1	1	1	2	2	3	5	5	4	4	5	4
14	1	58	10	2	2	1	1	1	1	999999	0	999999	1	6	8	7	6	5	4	2	1	2	3	2	2	3	2	3	2	2	2	2	3	4	2	2	1	1	1	1	3	1	4	4	5	4	3	4	3
18	0	61	11	1	3	4	1	0	999999	1	999999	999999	3	6	6	8	6	6	7	1	1	1	1	1	1	4	1	1	1	1	1	1	4	4	2	2	1	1	0	0	2	2	4	4	4	1	2	2	2
19	1	53	7	2	2	0	1	1	1	999999	0	999999	1	7	7	7	8	6	6	2	3	2	4	1	1	4	2	1	1	1	4	1	4	4	3	3	0	0	0	0	1	2	2	6	6	5	5	5	5
20	0	56	188	2	3	1	0	0	999999	1	999999	999999	3	3	8	7	4	5	4	2	2	2	3	4	1	2	3	3	3	1	3	2	3	3	2	2	1	1	1	1	3	3	4	4	1	2	2	1	4
21	1	64	38	2	2	1	1	1	0	999999	999999	999999	2	7	7	6	6	6	5	2	2	2	3	2	2	3	2	4	2	2	2	1	4	3	3	3	0	0	1	1	2	4	3	5	6	4	4	3	5
22	1	56	35	1	3	1	1	0	999999	1	999999	999999	3	5	5	5	5	2	5	2	1	2	3	1	2	3	2	3	1	2	2	2	3	4	2	2	1	1	1	1	4	4	4	5	4	3	3	3	2
23	1	46	6	1	3	1	1	0	999999	1	999999	999999	3	4	4	4	4	4	4	3	2	2	3	1	2	3	2	3	1	3	3	2	4	2	2	3	0	1	1	0	2	2	1	5	4	3	3	2	5
24	0	59	43	999999	0	1	1	1	0	999999	999999	999999	2	8	8	7	8	2	5	2	1	2	4	1	2	2	2	3	1	2	4	1	3	4	2	1	0	1	1	1	3	4	6	4	4	3	3	3	2
25	1	53	88	2	4	0	1	1	0	999999	999999	999999	2	6	6	6	6	6	6	4	3	3	3	3	3	2	2	3	3	2	2	2	4	3	2	2	0	0	1	1	2	5	2	5	5	4	4	3	3
26	1	40	35	1	3	0	1	0	999999	0	999999	1	4	8	8	8	8	1	1	4	1	1	3	4	4	4	4	4	4	1	1	1	4	5	2	2	1	1	0	0	1	2	6	6	2	1	1	5	5
27	1	59	35	1	3	1	1	1	0	999999	999999	999999	2	2	1	2	3	3	3	4	1	4	2	1	2	2	2	1	2	3	2	2	3	4	1	3	1	1	1	1	4	5	5	5	6	1	2	3	5
28	1	60	77	1	2	1	1	1	0	999999	999999	999999	2	3	3	3	3	2	3	2	3	3	3	2	2	3	2	3	3	2	2	2	4	4	2	3	0	1	1	1	3	2	2	5	4	3	2	3	4
29	0	64	22	1	2	3	1	0	999999	1	999999	999999	3	6	6	6	6	6	7	4	3	3	4	1	2	3	2	3	1	2	3	2	3	4	1	2	0	1	0	0	3	2	4	5	2	5	3	2	1
30	0	57	11	1	2	0	1	0	999999	1	999999	999999	3	6	6	6	5	6	6	2	3	3	3	2	3	3	3	3	3	2	3	3	3	3	2	2	1	1	1	1	3	3	2	4	2	2	2	3	2
31	1	35	17	999999	4	0	1	1	0	999999	999999	999999	2	6	7	6	7	6	6	2	3	1	4	2	1	3	1	4	3	1	3	1	3	3	1	2	0	1	0	0	3	3	3	4	2	3	1	3	2
32	0	50	73	1	3	2	0	1	0	999999	999999	999999	2	8	8	8	8	6	6	2	1	2	4	1	1	3	2	3	1	3	4	3	4	3	2	2	0	1	0	1	2	4	3	5	5	5	5	5	4
33	0	47	4	2	3	0	1	1	0	999999	999999	999999	2	6	7	7	6	5	6	2	3	2	3	3	3	2	2	3	2	2	3	2	3	4	2	2	1	1	1	1	3	4	4	4	3	1	2	3	3
34	1	36	6	1	2	0	0	1	0	999999	999999	999999	2	6	4	4	6	3	3	1	2	1	4	999999	2	4	1	4	1	1	4	1	4	4	1	2	0	0	0	0	1	2	1	5	5	5	4	5	4
38	0	44	27	1	4	0	1	1	1	999999	1	999999	0	7	7	7	6	6	6	2	4	2	4	1	2	3	2	3	1	2	4	2	4	2	2	3	0	0	0	0	1	3	1	5	6	4	4	5	5
35	1	61	36	1	4	1	1	0	999999	1	999999	999999	3	8	8	8	8	7	7	1	4	1	4	1	1	4	1	4	1	1	4	1	4	1	1	2	0	0	0	0	1	2	1	6	6	5	4	3	4
37	0	62	1	2	4	0	1	1	0	999999	999999	999999	2	7	8	8	7	7	8	2	3	2	4	1	1	4	2	4	2	1	4	1	4	2	2	2	1	1	1	0	3	2	3	5	5	2	2	4	4
39	1	58	117	1	4	0	0	1	0	999999	999999	999999	2	3	1	1	4	6	3	2	2	2	2	2	1	2	2	2	1	2	2	2	3	2	2	3	1	1	0	0	1	2	3	5	6	5	2	1	2
40	1	63	5	2	4	1	1	1	0	999999	999999	999999	2	6	7	6	6	6	6	2	2	1	4	3	2	3	2	4	1	2	2	1	4	5	1	2	1	1	0	0	3	2	3	4	3	2	2	5	4
41	1	64	75	1	1	1	1	1	0	999999	999999	999999	2	6	8	8	8	8	8	1	4	1	4	2	1	4	1	4	4	1	4	1	4	3	2	2	1	1	1	1	4	1	2	6	5	4	4	3	5
42	0	39	57	2	2	1	0	1	0	999999	999999	999999	2	8	8	8	5	4	3	2	1	1	4	1	1	3	1	4	3	1	4	1	4	4	1	1	1	1	0	0	4	2	5	6	6	2	2	3	3
43	0	50	77	1	4	2	1	1	0	999999	999999	999999	2	7	8	7	7	7	7	2	2	1	1	1	2	3	1	4	1	1	2	1	4	3	2	2	1	1	0	0	1	6	6	5	4	3	3	4	3
44	1	64	46	2	2	1	1	1	1	999999	0	999999	1	5	6	5	5	5	5	2	3	2	3	2	2	3	2	3	1	1	2	2	4	3	2	2	1	1	1	1	2	4	6	4	4	3	3	2	3
45	1	50	68	1	4	2	1	0	999999	1	999999	999999	3	6	5	2	7	7	5	2	3	1	3	1	3	3	1	3	1	2	4	2	3	4	2	1	1	1	0	1	3	1	5	4	1	1	2	5	4
46	1	61	19	1	2	1	1	0	999999	1	999999	999999	3	7	7	7	7	7	7	2	3	2	3	2	1	2	2	3	1	2	3	2	4	4	1	2	1	1	1	0	3	2	2	5	5	4	4	5	3
47	0	64	5	2	3	1	1	1	1	999999	0	999999	1	8	7	7	7	6	6	3	3	3	4	3	2	3	2	1	2	2	4	2	4	4	3	3	0	0	0	0	3	3	3	4	4	5	5	5	5
49	0	48	9	1	4	1	1	0	999999	0	999999	1	4	5	7	6	4	6	6	2	1	1	4	3	3	3	2	4	2	2	3	2	4	4	1	1	1	1	1	1	5	2	4	5	1	5	2	4	1
50	1	53	17	1	3	1	1	0	999999	1	999999	999999	3	4	5	5	5	2	2	2	1	1	4	4	2	3	2	3	3	2	4	3	3	4	1	1	1	1	1	1	3	2	5	2	2	2	2	4	2
53	1	47	14	999999	3	0	1	1	0	999999	999999	999999	2	6	7	8	5	5	5	1	2	3	2	3	3	2	2	2	2	3	2	3	4	3	1	1	1	1	1	1	5	1	1	5	4	1	3	2	3
54	0	63	40	2	4	2	1	1	1	999999	0	999999	1	7	6	7	7	7	7	2	4	2	4	2	3	2	3	1	3	4	2	3	3	3	2	2	1	1	1	1	3	4	4	5	5	4	4	4	4
55	0	54	5	2	5	2	1	1	0	999999	999999	999999	2	6	6	5	7	6	5	3	1	3	3	3	2	2	3	3	2	2	2	3	3	4	2	2	1	1	1	0	4	4	3	4	5	3	4	3	3
56	1	61	16	1	4	1	1	0	999999	1	999999	999999	3	6	5	5	5	6	6	1	1	2	4	1	1	3	2	3	2	2	2	2	3	4	1	2	1	1	0	0	3	2	2	5	5	4	2	5	1
57	1	62	128	2	3	1	1	0	999999	1	999999	999999	3	7	7	7	7	6	6	1	1	2	4	2	2	3	2	4	1	2	2	1	4	4	1	2	1	1	0	1	5	2	3	5	3	4	2	5	3
58	0	49	37	1	4	1	1	0	999999	1	999999	999999	3	6	7	7	6	7	6	3	1	4	2	3	4	2	4	1	3	2	2	3	4	4	1	1	1	1	1	1	5	3	6	2	5	1	1	2	1
59	1	54	44	1	3	2	1	1	0	999999	999999	999999	2	4	3	2	2	4	2	2	1	3	2	2	2	2	3	3	4	2	2	2	3	5	1	2	1	1	1	1	4	4	5	3	3	1	1	2	2
60	0	59	46	2	4	0	1	1	0	999999	999999	999999	2	4	7	7	7	5	6	2	1	3	4	2	3	3	1	4	1	3	4	2	3	4	2	1	0	1	0	1	3	2	2	4	6	3	2	1	5
61	1	52	88	2	2	1	1	1	0	999999	999999	999999	2	5	5	6	6	4	1	2	4	3	4	4	3	3	2	3	3	2	2	2	4	4	3	1	0	1	1	1	3	4	4	5	5	4	3	5	3
62	0	61	55	1	3	1	1	1	0	999999	999999	999999	2	6	6	6	6	6	6	2	2	3	3	2	2	2	2	2	2	2	3	3	3	4	2	2	1	1	1	1	3	4	4	4	5	3	3	2	2
64	1	49	75	2	4	1	1	1	0	999999	999999	999999	2	2	2	7	1	1	2	1	1	1	1	1	4	1	4	3	3	1	2	1	4	4	1	1	1	1	1	1	1	3	4	4	4	2	3	1	3
65	0	61	42	2	3	1	1	1	0	999999	999999	999999	2	8	8	8	8	8	8	1	2	2	4	1	1	4	1	3	1	1	4	1	4	3	2	2	1	1	0	0	2	3	3	4	4	4	5	5	4
66	1	64	192	2	3	1	1	1	0	999999	999999	999999	2	6	6	6	6	5	6	2	3	3	3	2	2	3	2	3	1	2	3	2	3	3	2	3	1	1	0	0	2	2	3	5	5	4	4	5	5
67	1	58	177	1	3	0	0	1	0	999999	999999	999999	2	6	5	5	5	3	5	2	1	3	4	2	2	3	2	3	2	1	2	2	3	4	2	2	1	1	1	1	1	3	4	4	2	4	2	5	4
68	1	53	30	2	4	1	1	0	999999	1	999999	999999	3	7	8	8	7	5	5	1	3	2	4	2	2	3	2	4	1	1	2	1	4	3	2	3	1	1	0	0	2	2	2	5	6	5	3	2	5
69	0	56	49	1	3	1	1	0	999999	1	999999	999999	3	6	7	8	6	6	6	1	3	1	4	1	1	4	2	4	1	1	4	1	4	2	2	2	0	0	0	0	3	2	4	5	5	5	1	5	4
71	1	64	14	2	3	1	1	1	1	999999	0	999999	1	4	4	4	4	7	6	1	4	1	4	1	1	4	1	4	1	1	4	1	4	2	2	3	0	0	0	0	2	2	2	5	5	5	4	2	5
72	0	64	93	1	2	3	1	1	1	999999	0	999999	1	5	7	6	7	6	6	2	2	3	3	2	2	2	2	3	3	2	3	3	4	5	3	3	0	0	0	0	2	4	2	5	5	5	4	3	5
73	0	63	249	1	3	0	1	1	0	999999	999999	999999	2	6	6	7	5	2	2	2	2	3	3	3	2	2	3	3	3	2	3	2	4	4	3	2	1	1	1	1	2	4	5	3	2	5	4	5	3
74	1	64	5	2	3	2	1	1	0	999999	999999	999999	2	7	6	7	6	6	7	2	3	3	4	1	2	3	2	3	2	2	3	2	4	4	2	3	0	1	1	0	3	1	2	5	2	3	3	5	4
75	1	60	16	2	4	0	1	1	1	999999	0	999999	1	8	8	8	8	7	7	3	3	1	4	3	1	3	1	4	2	1	4	1	4	2	2	3	0	0	0	0	2	1	1	6	6	5	4	5	5
76	1	48	16	2	4	1	1	1	1	999999	0	999999	1	7	7	6	7	6	6	2	3	2	3	2	1	3	2	4	3	2	4	1	4	4	3	3	0	1	0	0	1	2	3	5	4	2	4	3	5
77	0	59	7	2	2	1	1	0	999999	0	999999	1	4	2	8	2	2	2	2	1	3	1	1	2	4	1	1	3	4	4	4	1	2	4	2	1	0	0	0	0	5	3	4	6	6	5	5	1	1
78	1	61	30	2	2	1	1	1	0	999999	999999	999999	2	5	5	5	5	4	5	2	2	1	3	2	2	3	2	3	3	2	3	1	3	3	2	2	0	0	0	1	3	3	3	5	4	4	4	5	4
80	0	59	166	2	4	0	1	1	1	999999	0	999999	1	7	6	7	7	5	6	1	1	2	4	1	2	3	1	4	1	1	4	1	4	3	3	2	1	1	1	0	2	3	3	4	5	4	4	4	2
81	0	64	42	999999	3	1	1	1	1	999999	0	999999	1	8	8	8	8	8	8	2	4	3	4	2	2	3	1	3	1	2	4	2	4	4	3	3	0	0	1	1	3	4	3	3	4	4	5	999999	3
82	1	49	14	1	4	1	1	0	999999	1	999999	999999	3	7	8	8	8	8	8	2	1	2	3	2	2	3	3	3	2	2	4	2	3	4	1	2	1	1	1	1	2	4	4	1	2	4	3	4	5
83	0	64	4	2	3	1	1	0	999999	1	999999	999999	3	4	5	6	5	6	5	2	3	2	4	1	2	3	2	3	2	2	3	2	4	4	1	1	1	1	1	1	5	4	5	4	5	3	2	2	1
85	1	56	53	2	4	1	1	1	0	999999	999999	999999	2	7	6	7	6	4	4	2	2	2	2	1	2	3	2	3	3	2	4	2	4	3	2	3	1	1	1	1	2	4	3	4	4	4	2	2	4
86	1	23	31	2	4	0	0	1	0	999999	999999	999999	2	6	8	7	8	8	8	2	3	4	4	1	3	2	2	3	1	1	3	1	4	1	1	2	1	1	1	1	3	2	2	2	6	3	3	2	4
87	0	42	35	1	4	2	1	1	1	999999	0	999999	1	7	6	7	7	5	5	2	2	3	4	2	2	3	3	3	2	1	3	1	4	4	3	3	1	1	1	1	3	4	5	4	4	3	3	3	4
88	0	59	95	1	0	2	0	0	999999	1	999999	999999	3	2	6	6	3	5	5	1	2	3	3	1	1	1	4	4	1	3	3	1	2	4	2	2	1	1	0	0	3	4	4	5	5	3	2	4	3
89	0	49	125	2	2	0	1	0	999999	0	999999	1	4	6	7	6	6	6	6	1	4	1	4	1	3	4	1	4	4	4	4	1	4	4	1	1	1	1	0	0	1	1	1	6	6	5	5	4	4
90	1	62	28	1	1	1	1	1	0	999999	999999	999999	2	6	7	7	7	7	6	1	4	2	4	1	1	4	1	4	1	1	4	1	4	2	3	3	1	1	0	1	3	6	4	6	6	4	5	5	5
91	1	62	14	2	2	3	1	1	0	999999	999999	999999	2	8	8	8	8	5	8	1	3	1	4	2	1	3	1	4	1	1	4	1	4	2	2	2	0	0	0	0	1	1	3	6	6	5	3	4	3
92	1	51	17	1	4	1	1	1	1	999999	0	999999	1	7	6	8	7	7	7	2	3	1	4	2	2	3	2	3	2	1	3	2	4	3	3	3	1	0	1	1	2	3	4	5	5	4	5	5	5
93	1	44	89	2	2	0	1	1	0	999999	999999	999999	2	5	4	4	4	5	5	1	3	2	4	1	3	4	2	4	1	1	4	1	4	2	2	2	0	1	0	0	1	2	2	6	6	5	4	4	3
94	1	61	23	1	4	1	1	1	1	999999	0	999999	1	4	4	5	6	5	3	2	2	3	3	3	2	2	2	3	2	4	3	3	3	4	2	2	1	1	1	1	3	4	2	2	4	5	4	5	4
95	0	51	11	1	1	1	1	0	999999	1	999999	999999	3	1	1	1	1	1	1	3	2	3	3	3	2	3	3	3	4	2	1	2	1	4	1	2	1	1	1	1	4	4	6	3	6	1	1	1	4
96	1	62	70	1	3	0	1	1	0	999999	999999	999999	2	7	7	7	7	5	6	2	3	2	4	1	2	3	2	3	2	2	4	2	3	3	1	2	1	1	1	1	3	4	4	4	4	3	1	4	3
97	1	64	268	1	2	2	0	1	0	999999	999999	999999	2	6	6	4	5	3	1	2	3	2	4	1	3	3	2	3	3	1	3	2	3	3	2	2	1	1	1	1	1	2	4	4	3	2	3	5	5
98	1	61	127	1	3	1	1	1	0	999999	999999	999999	2	4	6	3	4	3	4	2	3	3	3	2	3	3	3	4	2	2	3	3	4	3	2	2	1	1	1	1	2	2	2	4	2	3	3	2	3
101	0	45	7	2	2	0	1	1	1	999999	0	999999	1	8	8	8	8	8	7	2	3	2	3	2	3	2	2	3	2	3	3	3	2	4	3	2	1	0	1	0	2	6	4	3	4	5	3	5	5
103	1	59	9	2	1	1	1	1	1	999999	0	999999	1	6	6	6	5	7	7	1	3	1	4	2	2	3	2	3	1	1	4	1	4	4	3	2	1	1	1	1	1	4	4	5	6	4	5	5	3
[truncated: 87 more columns]
